# Supplementary material for: Ciliate Microtubule Diversities: Insights from the EFBTU3 Tubulin in the Antarctic Ciliate Euplotes focardii
Source: Microorganisms. 2022 Dec 6;10(12):2415. doi: 10.3390/microorganisms10122415 (PMC9784925; doi:10.3390/microorganisms10122415)
Supplement: Supplementary file 1 [file microorganisms-10-02415-s001.zip]

Archive with 1 entries (1 files):
- microorganisms-2041260-supplementary.pdf
